# Supplementary material for: GDSL Lipase Gene HTA1 Negatively Regulates Heat Tolerance in Rice Seedlings by Regulating Reactive Oxygen Species Accumulation
Source: Antioxidants (Basel). 2024 May 11;13(5):592. doi: 10.3390/antiox13050592 (PMC11117967; doi:10.3390/antiox13050592)
Supplement: Supplementary file 1 [file antioxidants-13-00592-s001.zip]

Archive with 1 entries (1 files):
- antioxidants-2935756-supplementary.pdf
